# Supplementary material for: Enhancement of fear memory by retrieval through reconsolidation
Source: eLife. 2014 Jun 24;3:e02736. doi: 10.7554/eLife.02736 (PMC4067750; doi:10.7554/eLife.02736)
Supplement: Figure 1—source data 1. — The asterisks indicate a significant difference. DOI: http://dx.doi.org/10.7554/eLife.02736.004 [file elife02736s001.xlsx]

## Sheet: Sheet1
	Figure 1-source data 1. Summary of statistical analyses with F values. The asterisks indicate a significant difference.
	Figure	1A	1B	1C	1D (VEH group)	1D (ANI group)	1D (Control, VEH and ANI group)	1F
	ANOVA	Repeated	Repeated	Repeated	One-way	One-way	One-way	Three-way
	Drug	F(1,17) = 29.57*	F(1,17) = 9.913*	F(1,14) = 24.406*				F(1,64) = 10.755*
	Time	F(2,34) = 52.934*	F(2,34) = 30.296*	F(2,28) = 75.356*				F(1,64) = 56.526*
	Drug vs. Time	F(2,34) = 40.974*	F(2,34) = 17.474*	F(2,28) = 52.972*				F(1,64) = 11.016*
	Group				F(2,21) = 17.273*	F(2,22) = 4.167*	F(4,35) = 18.805*
	Genotype							F(1,64) = 7.295*
	Drug vs. Genotype							F(1,64) = 12.486*
	Genotype vs. Time							F(1,64) = 12.247*
	Genotype vs. Time vs. Drug							F(1,64) = 12.06*
