# Supplementary material for: Enhancement of fear memory by retrieval through reconsolidation
Source: eLife. 2014 Jun 24;3:e02736. doi: 10.7554/eLife.02736 (PMC4067750; doi:10.7554/eLife.02736)
Supplement: Figure 2—source data 1. — The asterisks indicate a significant difference. DOI: http://dx.doi.org/10.7554/eLife.02736.007 [file elife02736s002.xlsx]

## Sheet: Sheet1
	Figure 2-source data 1 (including the data for the figure supplements). Summary of statistical analyses with F values. The asterisks indicate a significant difference.
	Figure	2B (LA)	2B (BA)	2B (CeA)	2C (CA1)	2C (CA3)	2C (DG)	2D (PL)	2D (IL)
	ANOVA	Two-way	Two-way	Two-way	Two-way	Two-way	Two-way	Two-way	Two-way
	Training	F(1,52) = 15.109*	F(1,52) = 19.182*	F(1,51) = 7.376	F(1,44) = 9.807*	F(1,44) = 11.006*	F(1,44) = 0.21	F(1,45) = 12.396*	F(1,45) = 12.661*
	Reactivation	F(1,52) = 25.175*	F(1,52) = 49.674*	F(1,51) = 7.821	F(1,44) = 45.578*	F(1,44) = 42.517*	F(1,44) = 5.095	F(1,45) = 32.719*	F(1,45) = 37.184*
	Training vs. Reactivation	F(1,52) = 4.89*	F(1,52) = 10.17*	F(1,51) = 0.00002	F(1,44) = 9.861*	F(1,44) = 12.281*	F(1,44) = 0.585	F(1,45) = 6.075*	F(1,45) = 7.98*
	Figure	2E	2F	2G	2I (Amygdala, p831/GluA1)	2I (Amygdala, p845/GluA1)	2I (Hippocampus, p831/GluA1)	2I (Hippocampus, p845/GluA1)	2I (mPFC, p831/GluA1)	2I (mPFC, p845/GluA1)
	ANOVA	Repeated	Repeated	Repeated	Two-way	Two-way	Two-way	Two-way	Two-way	Two-way
	Drug	F(1,19) = 41.076*	F(1,18) = 10.007*	F(1,20) = 19.018*
	Time	F(2,38) = 57.123*	F(2,36) = 33.281*	F(2,40) = 50.584*
	Drug vs. Time	F(2,38) = 45.957*	F(2,36) = 15.361*	F(2,40) = 25.714*
	Training				F(1,32) = 11.84*	F(1,32) = 7.421*	F(1,32) = 10.001*	F(1,32) = 13.403*	F(1,32) = 10.925*	F(1,32) = 8.295*
	Reactivation				F(1,32) = 16.154*	F(1,32) = 14.242*	F(1,32) = 14.753*	F(1,32) = 7.42*	F(1,32) = 12.064*	F(1,32) = 16.582*
	Training vs. Reactivation				F(1,32) = 10.461*	F(1,32) = 4.714*	F(1,32) = 12.286*	F(1,32) = 8.598*	F(1,32) = 4.79*	F(1,32) = 10.835*
	Figure	Figure 2-figure supplement 1B (ACC)	Figure 2-figure supplement 1B (VC)	Figure 2-figure supplement 1B (TC)	Figure 2-figure supplement 1B (PRh)	Figure 2-figure supplement 1B (EC)
	ANOVA	Two-way	Two-way	Two-way	Two-way	Two-way
	Training	F(1,53) = 0.796	F(1,39) = 3.264	F(1,38) = 1.646	F(1,38) = 5.362*	F(1,38) = 2.619
	Reactivation	F(1,53) = 16.05*	F(1,39) = 1.584	F(1,38) = 3.641	F(1,38) = 6.387*	F(1,38) = 1.193
	Training vs. Reactivation	F(1,53) = 1.858	F(1,39) = 0.153	F(1,38) = 0.05	F(1,38) = 0.018	F(1,38) = 0.122
	Figure	Figure 2-figure supplement 2B (LA)	Figure 2-figure supplement 2B (BA)	Figure 2-figure supplement 2B (CeA)	Figure 2-figure supplement 2C (CA1)	Figure 2-figure supplement 2C (CA3)	Figure 2-figure supplement 2C (DG)
	ANOVA	Two-way	Two-way	Two-way	Two-way	Two-way	Two-way
	Training	F(1,29) = 5.221*	F(1,29) = 6.624*	F(1,29) = 0.585	F(1,29) = 5.859*	F(1,29) = 10.567*	F(1,29) = 1.915
	Reactivation	F(1,29) = 3.545	F(1,29) = 8.554*	F(1,29) = 0.086	F(1,29) = 4.32*	F(1,29) = 9.796*	F(1,29) = 1.991*
	Training vs. Reactivation	F(1,29) = 5.069*	F(1,29) = 10.355*	F(1,29) = 1.041	F(1,29) = 15.62*	F(1,29) = 27.242*	F(1,29) = 0.069
	Figure	Figure 2-figure supplement 2D (PL)	Figure 2-figure supplement 2D (IL)	Figure 2-figure supplement 2E (ACC)	Figure 2-figure supplement 2E (VC)	Figure 2-figure supplement 2E (TC)	Figure 2-figure supplement 2E (PRh)	Figure 2-figure supplement 2E (EC)
	ANOVA	Two-way	Two-way	Two-way	Two-way	Two-way	Two-way	Two-way
	Training	F(1,29) = 3.581	F(1,29) = 4.664*	F(1,29) = 0.063	F(1,29) = 0.16	F(1,29) = 0.843	F(1,29) = 0.074	F(1,29) = 1.818
	Reactivation	F(1,29) = 6.881*	F(1,29) = 7.049*	F(1,29) = 0.075	F(1,29) = 0.097	F(1,29) = 0.364	F(1,29) = 0.162	F(1,29) = 0.039
	Training vs. Reactivation	F(1,29) = 10.513*	F(1,29) = 11.501*	F(1,29) = 1.581	F(1,29) = 0.005	F(1,29) = 0.08	F(1,29) = 0.437	F(1,29) = 1.265
	Figure	Figure 2-figure supplement 3A	Figure 2-figure supplement 3B	Figure 2-figure supplement 3C
	ANOVA	Repeated	Repeated	Repeated
	Drug	F(3,29) = 11.915*	F(1,13) = 8.794*	F(1,13) = 6.337*
	Time	F(2,58) = 103.726*	F(3,39) = 40.062*	F(3,39) = 70.366*
	Drug vs. Time	F(6,58) = 20.376*	F(3,39) = 6.614*	F(3,39) = 6.395*
