# Supplementary material for: Enhancement of fear memory by retrieval through reconsolidation
Source: eLife. 2014 Jun 24;3:e02736. doi: 10.7554/eLife.02736 (PMC4067750; doi:10.7554/eLife.02736)
Supplement: Figure 3—source data 1. — The asterisks indicate a significant difference. DOI: http://dx.doi.org/10.7554/eLife.02736.015 [file elife02736s003.xlsx]

## Sheet: Sheet1
	Figure 3-source data 1 (including the data for the figure supplements). Summary of statistical analyses with F values. The asterisks indicate a significant difference.
	Figure	3D (LA, c-fos)	3D (LA, Ub-Lys48)	3D (LA, c-fos/Ub-Lys48)	3D (BA, c-fos)	3D (BA, Ub-Lys48)	3D (BA, c-fos/Ub-Lys48)
	ANOVA	Two-way	Two-way	Two-way	Two-way	Two-way	Two-way
	Training	F(1,18) = 34.742*	F(1,18) = 11.118*	F(1,18) = 33.452*	F(1,18) = 22.639*	F(1,18) = 9.690*	F(1,18) = 41.763*
	Reactivation	F(1,18) = 34.742*	F(1,18) = 17.387*	F(1,18) = 31.056*	F(1,18) = 17.492*	F(1,18) = 6.185*	F(1,18) = 38.316*
	Training vs. Reactivation	F(1,18) = 19.157*	F(1,18) = 7.288*	F(1,18) = 23.749*	F(1,18) = 7.574*	F(1,18) = 5.954*	F(1,18) = 27.113*
	Figure	3E (CA1, c-fos)	3E (CA1, Ub-Lys48)	3E (CA1, c-fos/Ub-Lys48)	3E (CA3, c-fos)	3E (CA3, Ub-Lys48)	3E (CA3, c-fos/Ub-Lys48)
	ANOVA	Two-way	Two-way	Two-way	Two-way	Two-way	Two-way
	Training	F(1,18) = 13.733*	F(1,18) = 15.21*	F(1,18) = 22.704*	F(1,18) = 11.566*	F(1,18) = 9.38*	F(1,18) = 31.076*
	Reactivation	F(1,18) = 13.995*	F(1,18) = 23.859*	F(1,18) = 29.552*	F(1,18) = 9.306*	F(1,18) = 12.49*	F(1,18) = 30.858*
	Training vs. Reactivation	F(1,18) = 20.498*	F(1,18) = 8.23*	F(1,18) = 21.605*	F(1,18) = 11.317*	F(1,18) = 7.79*	F(1,18) = 27.705*
	Figure	3F (PL, c-fos)	3F (PL, Ub-Lys48)	3F (PL, c-fos/Ub-Lys48)	3F (IL, c-fos)	3F (IL, Ub-Lys48)	3F (IL, c-fos/Ub-Lys48)
	ANOVA	Two-way	Two-way	Two-way	Two-way	Two-way	Two-way
	Training	F(1,18) = 12.396*	F(1,18) = 19.035*	F(1,18) = 20.401*	F(1,18) = 33.249*	F(1,18) = 12.86*	F(1,18) = 19.728*
	Reactivation	F(1,18) = 13.494*	F(1,18) = 15.844*	F(1,18) = 17.709*	F(1,18) = 17.926*	F(1,18) = 10.345*	F(1,18) = 13.483*
	Training vs. Reactivation	F(1,18) = 13.916*	F(1,18) = 8.497*	F(1,18) = 13.126*	F(1,18) = 10.779*	F(1,18) = 10.372*	F(1,18) = 19.297*
	Figure	3G	3H	3I
	ANOVA	Repeated	Repeated	Repeated
	drug	F(3,27) = 5.749*	F(1,13) = 9.249*	F(1,14) = 11.292*
	time	F(2,54) = 45.409*	F(2,26) = 28.216*	F(2,28) = 67.301*
	drug vs. time	F(6,54) = 8.866*	F(2,26) = 11.986*	F(2,28) = 23.361*
	Figure	Figure 3-figure supplement 1B (LA)	Figure 3-figure supplement 1B (BA)	Figure 3-figure supplement 1B (CeA)	Figure 3-figure supplement 1C (CA1)
	ANOVA	One-way	One-way	One-way	One-way
	Group	F(2,15) = 0.272	F(2,15) = 0.88	F(2,15) = 0.353	F(2,15) = 0.155
	Figure	Figure 3-figure supplement 1C (CA3)	Figure 3-figure supplement 1C (DG)	Figure 3-figure supplement 1D (PL)	Figure 3-figure supplement 1D (IL)
	ANOVA	One-way	One-way	One-way	One-way
	Group	F(2,15) = 0.325	F(2,15) = 0.297	F(2,15) = 0.668	F(2,15) = 0.286
	Figure	Figure 3-figure supplement 1E	Figure 3-figure supplement 1E	Figure 3-figure supplement 1F	Figure 3-figure supplement 1F
	ANOVA	Two-way	One-way	Two-way	One-way
	Time	F(1,28) = 110.703*		F(1,24) = 45.531*
	Drug	F(1,28) = 15.613*	F(1,14) = 16.012*	F(1,24) = 0.018	F(1,12) = 0.0061
	Time vs. Drug	F(1,28) = 16.31*		F(1,24) = 0.001
