# Supplementary material for: Enhancement of fear memory by retrieval through reconsolidation
Source: eLife. 2014 Jun 24;3:e02736. doi: 10.7554/eLife.02736 (PMC4067750; doi:10.7554/eLife.02736)
Supplement: Figure 4—source data 1. — The asterisks indicate a significant difference. DOI: http://dx.doi.org/10.7554/eLife.02736.018 [file elife02736s004.xlsx]

## Sheet: Sheet1
	Figure 4-source data 1. Summary of statistical analyses with F values. The asterisks indicate a significant difference.
	Figure	4B	4C	4D
	ANOVA	Repeated	Repeated	Repeated
	Drug	F(3,23) = 31.218*	F(1,17) = 0.02	F(1,18) = 0.152
	Time	F(2,46) = 53.917*	F(2,34) = 234.392*	F(2,36) = 183.699*
	Drug vs. Time	F(6,46) = 39.098*	F(2,34) = 0.036	F(2,36) = 0.102
