# Supplementary material for: Enhancement of fear memory by retrieval through reconsolidation
Source: eLife. 2014 Jun 24;3:e02736. doi: 10.7554/eLife.02736 (PMC4067750; doi:10.7554/eLife.02736)
Supplement: Figure 5—source data 1. — The asterisks indicate a significant difference. DOI: http://dx.doi.org/10.7554/eLife.02736.020 [file elife02736s005.xlsx]

## Sheet: Sheet1
	Figure 5-source data 1 (including the data for the figure supplements). Summary of statistical analyses with F values. The asterisks indicate a significant difference.
	Figure	5D (LA, Ub-Lys48)	5D (LA, c-fos)	5D (LA, c-fos/Ub-Lys48)	5D (BA, Ub-Lys48)	5D (BA, c-fos)	5D (BA, c-fos/Ub-Lys48)
	ANOVA	Two-way	Two-way	Two-way	Two-way	Two-way	Two-way
	Training	F(1,33) = 34.264*	F(1,33) = 18.606*	F(1,33) = 17.788*	F(1,33) = 35.959*	F(1,33) = 22.12*	F(1,33) = 33.41*
	Drug	F(1,33) = 16.83*	F(1,33) = 0.105	F(1,33) = 4.605*	F(1,33) = 19.045*	F(1,33) = 0.006	F(1,33) = 4.895*
	Training vs. Reactivation	F(1,33) = 15.95*	F(1,33) = 0.493	F(1,33) = 6.796*	F(1,33) = 14.942*	F(1,33) = 0.101	F(1,33) = 8.726*
	Figure	5E (CA1, Ub-Lys48)	5E (CA1, c-fos)	5E (CA1, c-fos/Ub-Lys48)	5E (CA3, Ub-Lys48)	5E (CA3, c-fos)	5E (CA3, c-fos/Ub-Lys48)
	ANOVA	Two-way	Two-way	Two-way	Two-way	Two-way	Two-way
	Training	F(1,33) = 49.748*	F(1,33) = 24.24*	F(1,33) = 17.817*	F(1,33) = 17.752*	F(1,33) = 19.053*	F(1,33) = 12.3*
	Drug	F(1,33) = 36.585*	F(1,33) = 0.001	F(1,33) = 9.594*	F(1,33) = 15.155*	F(1,33) = 0.152	F(1,33) = 6.234*
	Training vs. Reactivation	F(1,33) = 35.238*	F(1,33) = 0.398	F(1,33) = 17.012*	F(1,33) = 12.26*	F(1,33) = 0.173	F(1,33) = 4.166*
	Figure	5F (PL, Ub-Lys48)	5F (PL, c-fos)	5F (PL, c-fos/Ub-Lys48)	5F (IL, Ub-Lys48)	5F (IL, c-fos)	5F (IL, c-fos/Ub-Lys48)
	ANOVA	Two-way	Two-way	Two-way	Two-way	Two-way	Two-way
	Training	F(1,33) = 15.845*	F(1,33) = 31.295*	F(1,33) = 18.788*	F(1,33) = 19.608*	F(1,33) = 26.414*	F(1,33) = 18.6*
	Drug	F(1,33) = 11.265*	F(1,33) = 0.014	F(1,33) = 8.523*	F(1,33) = 9.92*	F(1,33) = 0.28	F(1,33) = 9.242*
	Training vs. Reactivation	F(1,33) = 10.894*	F(1,33) = 0.214	F(1,33) = 6.064*	F(1,33) = 6.133*	F(1,33) = 0.407	F(1,33) = 4.987*
	Figure	5G	5H	5I
	ANOVA	Repeated	Repeated	Repeated
	drug	F(3,27) = 7.753*	F(1,13) = 10.11*	F(1,14) = 10.578*
	time	F(2,54) = 50.19*	F(2,26) = 26.847*	F(2,28) = 57.45*
	drug vs. time	F(6,54) = 8.754*	F(2,26) = 14.587*	F(2,28) = 20.391*
	Figure	Figure 5-figure supplement 1A	Figure 5-figure supplement 1B
	ANOVA	Repeated	Repeated
	Drug	F(4,50) = 11.957*	F(5,54) = 11.713*
	Time	F(2,100) = 128.024*	F(2,108) = 157.561*
	Drug vs. Time	F(8,100) = 19.125*	F(10,108) = 20.125*
	Figure	Figure 5-figure supplement 1F (LA, Ub-Lys48)	Figure 5-figure supplement 1F (LA, c-fos)	Figure 5-figure supplement 1F (LA, c-fos/Ub-Lys48)	Figure 5-figure supplement 1F (BA, Ub-Lys48)	Figure 5-figure supplement 1F (BA, c-fos)	Figure 5-figure supplement 1F (BA, c-fos/Ub-Lys48)
	ANOVA	Two-way	Two-way	Two-way	Two-way	Two-way	Two-way
	Training	F(1,12) = 56.605*	F(1,12) = 86.829*	F(1,12) = 106.941*	F(1,12) = 72.815*	F(1,12) = 135.209*	F(1,12) = 191.192*
	Drug	F(1,12) = 2.461	F(1,12) = 0.009	F(1,12) = 10.537*	F(1,12) = 12.397*	F(1,12) = 0.002	F(1,12) = 10.237*
	Training vs. Reactivation	F(1,12) = 11.244*	F(1,12) = 0.969	F(1,12) = 5.505*	F(1,12) = 11.244*	F(1,12) = 0.051	F(1,12) = 32.309*
	Figure	Figure 5-figure supplement 1G (CA1, Ub-Lys48)	Figure 5-figure supplement 1G (CA1, c-fos)	Figure 5-figure supplement 1G (CA1, c-fos/Ub-Lys48)	Figure 5-figure supplement 1G (CA3, Ub-Lys48)	Figure 5-figure supplement 1G (CA3, c-fos)	Figure 5-figure supplement 1G (CA3, c-fos/Ub-Lys48)
	ANOVA	Two-way	Two-way	Two-way	Two-way	Two-way	Two-way
	Training	F(1,12) = 140.487*	F(1,12) = 345.342*	F(1,12) = 62.595*	F(1,12) = 73.03*	F(1,12) = 114.683*	F(1,12) = 58.833*
	Drug	F(1,12) = 87.415*	F(1,12) = 1.709	F(1,12) = 24.56*	F(1,12) = 35.296*	F(1,12) = 0.001	F(1,12) = 15.501*
	Training vs. Reactivation	F(1,12) = 90.494*	F(1,12) = 0.046	F(1,12) = 17.611*	F(1,12) = 41.524*	F(1,12) = 1.764	F(1,12) = 26.473*
	Figure	Figure 5-figure supplement 1H (PL, Ub-Lys48)	Figure 5-figure supplement 1H (PL, c-fos)	Figure 5-figure supplement 1H (PL, c-fos/Ub-Lys48)	Figure 5-figure supplement 1H (IL, Ub-Lys48)	Figure 5-figure supplement 1H (IL, c-fos)	Figure 5-figure supplement 1H (IL, c-fos/Ub-Lys48)
	ANOVA	Two-way	Two-way	Two-way	Two-way	Two-way	Two-way
	Training	F(1,12) = 65.683*	F(1,12) = 417.634*	F(1,12) = 83.35*	F(1,12) = 30.618*	F(1,12) = 242.164*	F(1,12) = 41.71*
	Drug	F(1,12) = 43.244*	F(1,12) = 3.892	F(1,12) = 59.234*	F(1,12) = 19.003*	F(1,12) = 0.321	F(1,12) = 21.62*
	Training vs. Reactivation	F(1,12) = 49.686*	F(1,12) = 0.954	F(1,12) = 61.196*	F(1,12) = 29.008*	F(1,12) = 0.003	F(1,12) = 20.987*
